# Supplementary material for: Occurrence of Antibody-Dependent Enhancement of Avian Infectious Bronchitis in Target Animal Experiments
Source: Vet Sci. 2026 Jul 2;13(7):650. doi: 10.3390/vetsci13070650 (PMC13417425; doi:10.3390/vetsci13070650)
Supplement: Supplementary file 1 [file vetsci-13-00650-s001.zip]

Archive with 1 entries (1 files):
- vetsci-4395634-supplementary.pdf
